# Supplementary material for: Datasets on the challenges of forced displacement and coping strategies among displaced women in selected Internally Displaced Persons׳ (IDPs) camps in Nigeria
Source: Data Brief. 2018 Jul 27;20:152–8. doi: 10.1016/j.dib.2018.07.042 (PMC6091441; doi:10.1016/j.dib.2018.07.042)
Supplement: Supplementary file 2 — Supplementary material [file mmc2.xlsx]

## Sheet: Sheet1
				Problems of IDPs		Single	Married	Widowed	Elderly
				Lack of adequate care		2	6	7	7
				Absence of Freedom		6	2	1	3
				Financial Lack		1	0	3	0
				Poor Education	MIC Camp	0	2	0	0
				Family Dis-integration		0	0	0	0
						3	4	2	6
						5	0	2	0
						1	1	1	3
					STCC Camp	0	0	0	0
						0	0	2	0
						5	4	6	7
						0	0	0	0
						2	4	0	3
					AIS Camp	2	0	0	0
						1	2	2	9
