# Supplementary material for: Datasets on the challenges of forced displacement and coping strategies among displaced women in selected Internally Displaced Persons׳ (IDPs) camps in Nigeria
Source: Data Brief. 2018 Jul 27;20:152–8. doi: 10.1016/j.dib.2018.07.042 (PMC6091441; doi:10.1016/j.dib.2018.07.042)
Supplement: Supplementary file 3 — Supplementary material [file mmc3.xlsx]

## Sheet: Sheet1
				Coping Strategies		Single	Married	Widowed	Elderly
				Economic Opportunities		10	10	7	5
				Children’s Access to Education		0	0	0	0
				Prayer		0	0	0	0
				Hoping for change	MIC Camp	0	0	0	0
				Nothing		0	0	2	5
						9	6	6	7
						0	0	0	1
						0	0	0	0
					STCC Camp	0	0	0	0
						1	0	2	2
						1	3	3	6
						4	0	0	0
						1	1	1	0
					AIS Camp	1	0	1	0
						3	6	3	3
