# Supplementary material for: Datasets on the challenges of forced displacement and coping strategies among displaced women in selected Internally Displaced Persons׳ (IDPs) camps in Nigeria
Source: Data Brief. 2018 Jul 27;20:152–8. doi: 10.1016/j.dib.2018.07.042 (PMC6091441; doi:10.1016/j.dib.2018.07.042)
Supplement: Supplementary file 4 — Supplementary material [file mmc4.xlsx]

## Sheet: RQ1 -CAMP 3
ANALYSIS OF RESPONSES FROM 2ND FGD IN ABUJA INFORMAL SETTLEMENT, 2017								CAMP 3
GROUP: ELDERLY WOMEN
	RESEARCH QUESTION 2:How do vulnerable elderly women, single girls, married women and single mothers survive as displaced persons on camp?
	SUB QUESTION 2:	1. What are the challenges you face as displaced persons?
											Coding
											Category
	Category	Participant									A	Lack of adequate care
	Code	ID			Responses From Participants						B	Absence of freedom
	A	B1		bad shelter & no money							C	Financial lack
	A	B2		lacks shelter & food							D	Inadequate care for children
	C	B3		Lacks money & business							E	Family Disintegration
	A	B4		Lacks clothing,food,medical care & shelter							F	Social Relation Clashes
	C	B5		Lacks money for business & food							G	Lack of proper Education
	A	B6		no good accommodation& health care
	A	B7		house leakage, wprm entrying their body
	C	B8		lacks money & shelter
	A	B9		lacks good food & health care
	A	B10		no shelter, money & good food
				ANALYSIS OF SUB QUESTION 2
				Cod Cat	Freq Cat Cod	% of Cat Cod
				A	7./10
				B	0./10
				C	3./10
				D	0./10
				E	0./10
				F	0./10
				G	0./10

## Sheet: RQ 2- CAMP 3
	ANALYSIS OF RESPONSES FRON 2ND FGD IN ABUJA INFORMAL IDP SETTLEMENT, 2017
	GROUP: ELDERLY WOMEN
	RESEARCH QUESTION 2:How do vulnerable elderly women, single girls, married women and single mothers survive as displaced persons on camp?
	SUB QUESTION 3:3. What do you do to feel better today/while you can't go back to your lands?
	Category	Participant
	Code	ID			Responses From Participants						Coding
	A	B1		farming							Category
	A	B2		nothing							A	Economic opportunities
	A	B3		selling food							B	Children's education
	C	B4		seeing her children alive							C	Family Ties
	A	B5		trading							D	Prayer
	E	B6		nothing							E	Nothing
	E	B7		nothing							F	A&B
	A	B8		trading							G	Hoping for a change of situation
	E	B9		nothing
	A	B10		farming
				ANALYSIS OF SUB QUESTION 3
				Cod Cat	Freq Cat Cod	% of Cat Cod
				A	6./10
				B	0./10
				C	1./10
				D	0./10
				E	3./10
				F	0/10
				G	0./10

## Sheet: RQ1-CAMP 2
ANALYSIS OF RESPONSES FROM 2ND FGD IN ST THERESA'S CATHOLIC CHURCH, JIMETA, ADAMAWA STATE, 2017
GROUP: ELDERLY WOMEN
RESEARCH QUESTION 2:How do vulnerable elderly women, single girls, married women and single mothers survive as displaced persons on camp?
SUB-QUESTION 1:	What is the difference between your current living and your prior living?
	Category	Participant
	Code	ID			Responses From Participants											Coding
	B	B1		...right to do anything but here in the camp she is under control.												Category
	B	B2	When I am at home, I am not under any control, but hare in camp I don’t have right of doing everything													A	Absence of sufficient Care
	B	B3	In my house I eat whatever i want to eat and I go wherever I want to go, but here I am under control													B	Presence of control
	B	B4	Yes, if I am in my house I will have the right like other and do what I want in life													C	A &B
	A	B5	Yes, because home is more sweet no matter how, there is no place like home.													D	Lack of economic Power
	D	B6	Yes, if I am at home I can go to my farm and do my business.													E	No Idea
	B	B7	Here I am under control but in my house I have a right to do anything I want.													F	Family Disintegration
	B	B8	Yes, when you are in house you have the right to do thing you want to do.													G	Lack of proper Education
	A	B9	Yes there is no place like home.
	A	B10	Because there is no place like home
				ANALYSIS OF SUB-QUESTION 1
				Cod Cat	Freq Cat Cod	% of Cat Cod
				A	3./10
				B	6./10
				C	0./10
				D	1./10
				E	0./10
				F	0./10
				G	0./10

## Sheet: RQ2-CAMP 2
	ANALYSIS OF RESPONSES FROM 2ND FGD IN ST THERESA'S CATHOLIC CHURCH, JIMETA, ADAMAWA STATE, 2017
	GROUP: ELDERLY WOMEN
	RESEARCH QUESTION 2:How do vulnerable elderly women, single girls, married women and single mothers survive as displaced persons on camp?
	SUB QUESTION 3:3. What do you do to feel better today/while you can't go back to your lands?
	Category	Participant
	Code	ID			Responses From Participants						Coding
	A	B1	I am sewing cap for sale and I am happy.								Category
	A	B2	I am making bags in the camp to get money.								A	Economic opportunities
	A	B3	I sell bags and caps that makes me feel better.								B	Children's education
	E	B4	Nothing but glory be to God I am alive								C	Family Ties
	A	B5	I am selling things in the camp so that I can get money.								D	Prayer
	E	B6	Nothing I doing in the camp.								E	Nothing
	A	B7	I am doing caps and we are living in peace.								F	A&B
	B	B8	Doing but I thank God my children go school								G	Hoping for a change of situation
	A	B9	I am doing business here to earn money
	A	B10	Selling caps to earn money
				ANALYSIS OF SUB QUESTION 3
				Cod Cat	Freq Cat Cod	% of Cat Cod
				A	7./10
				B	1./10
				C	0./10
				D	0./10
				E	2./10
				F	0/10
				G	0/10

## Sheet: RQ1-CAMP 1
ANALYSIS OF RESPONSES FROM THE 2ND FGD IN MALKOHI IDP CAMP, ADAMAWA STATE, 2017
GROUP: ELDERLY WOMEN
RESEARCH QUESTION 2:How do vulnerable elderly women, single girls, married women and single mothers survive as displaced persons on camp?
																Coding
SUB-QUESTION 1:	What is the difference between your current living and your prior living?															Category
																A	Absence of sufficient Care
																B	Presence of control
	Category	Participant														C	A &B
	Code	ID			Responses From Participants											D	Lack of economic Power
	B	B1	When you are in your house what you like is what you will do													E	No Idea
	B	B2	There is difference because in my house I do what I feel like doing but here they do not allow us to do what we really want to do													F	Family Disintegration
	A	B3	If you are in your house, you will do what you like to do, and eat what you feel like eating but here you only eat what you are being given.													G	Lack of proper Education
	A	B4	In my house I feel comfortable but here I don’t.
	A	B5	The difference is that in my house I do eat what I like but here what they give me is what I eat.
	A	B6	When I am in my house nobody comes to my house to look for trouble but here I live with different people in the same hostel that makes us develop certain misunderstanding
	B	B7	In my house what I like I what is will do, I can go everywhere I want and come back the time I want but here there are rules.
	B	B8	There is a difference because in my house I do what I like to do but here I am under control.
	A	B9	In my house I eat what I like to eat but here not everything that I like I get.
	C	B10	In my house I use to cook everything that I like and do what I want, but here I am always under control.
				ANALYSIS OF SUB-QUESTION 1
				Cod Cat	Freq Cat Cod	% of Cat Cod
				A	5./10
				B	4./10
				C	1./10
				D	0./10
				E	0./10
				F	0./10
				G	0./10

## Sheet: RQ2-CAMP 1
ANALYSIS OF RESPONSES FROM THE 2ND FGD IN MALKOHI IDP CAMP, ADAMAWA STATE, 2017
GROUP: ELDERLY WOMEN
RESEARCH QUESTION 2:How do vulnerable elderly women, single girls, married women and single mothers survive as displaced persons on camp?
SUB QUESTION 3:3. What do you do to feel better today/while you can't go back to your lands?
Category	Participant
Code	ID			Responses From Participants						Coding
A	B1	I sell some items which I make here and that is what makes me feel better.								Category
A	B2	I feel a little bit comfortable because I sew cloths, caps etc. and I earn some money.								A	Economic opportunities
E	B3			Nothing						B	Children's education
E	B4			Nothing						C	Family Ties
E	B5			Nothing						D	Prayer
A	B6			I am doing a business.						E	Nothing
A	B7		I do make bags with beads and sell them							F	A&B
E	B8		Nothing.							G	Hoping for a change of situation
E	B9		Nothing.
A	B10		I go out to farm and sell caps.
			ANALYSIS OF SUB QUESTION 3
			Cod Cat	Freq Cat Cod	% of Cat Cod
			A	5./10
			B	0./10
			C	0./10
			D	0./10
			E	5./10
			F	0./10
			G	0./10
