# Supplementary material for: Datasets on the challenges of forced displacement and coping strategies among displaced women in selected Internally Displaced Persons׳ (IDPs) camps in Nigeria
Source: Data Brief. 2018 Jul 27;20:152–8. doi: 10.1016/j.dib.2018.07.042 (PMC6091441; doi:10.1016/j.dib.2018.07.042)
Supplement: Supplementary file 5 — Supplementary material [file mmc5.xlsx]

## Sheet: RQ1-CAMP1
ANALYSIS OF RESPONSES FROM THE 4TH FGD IN MALKOHI IDP CAMP, ADAMAWA STATE, 2017
																									CODING CATEGORY
GROUP: Married Women																									Absence of sufficient Care
																									Presence of control
																									A &B
RESEARCH QUESTION 2:How do vulnerable elderly women, single girls, married women and single mothers survive as displaced persons on camp?																									Lack of economic Power
																									No Idea
SUB QUESTION 2:	2. What are the challenges you face as displaced persons?																								Family Disintegration
																									Lack of proper Education
																					Coding
Category	Participant																				Category
Code	ID			Responses From Participants																	A	Lack of adequate care
F	D1	...here in this cam is that children here normally use to fight when they are playing and if your child beats someone’s child the mother will come and challenge you that will lead you to fight.																			B	Absence of freedom
A	D2	if my clothes and my children’s clothes get dirty I do not have the money to buy detergents like omo and soap to ash the clothes.																			C	Financial lack
A	D3	I face so many challenges like “I do not get the support that I need and many others”.																			D	Inadequate care for children
B	D4	Is like you are in a cage, you do not have the freedom you like.																			E	Family Disintegration
A	D5	I face so many challenges like now I don’t have OMO for my children to wash their cloth, no soap no freedom.															Coding				F	Social Relation Clashes
F	D6	I face a lot of challenges here because, I am living with people of different character in the same hostel; I do not feel comfortable here.															Category				G	Lack of proper Education
A	D7	I face challenges but I thank God that I am eating and drinking even though I am not in my house.															A	Lack of adequate care
A	D8	I thank God that they have been providing us with food, health care but we do not have soap.															B	Absence of freedom
A	D9	Lack of soap, omo, money etc.															C	Financial lack
B	D10	I face challenges because I am under the control of someone.															D	Inadequate care for children
																	E	Family Disintegration
																	F	Social Relation Clashes
																	G	Lack of proper Education							% of Cat Cod
							ANALYSIS OF SUB QUESTION 2
							Cod Cat	Freq Cat Cod	% of Cat Cod
							A	6./10
							B	2./10
							C	0./10
							D	0./10
							E	0./10
							F	2./10
							G	0/10

## Sheet: RQ2 CAMP 1
ANALYSIS OF RESPONSES FROM THE 4TH FGD IN MALKOHI IDP CAMP, ADAMAWA STATE, 2017
GROUP: Married Women
RESEARCH QUESTION 2:How do vulnerable elderly women, single girls, married women and single mothers survive as displaced persons on camp?
SUB QUESTION 3:3. What do you do to feel better today/while you can't go back to your lands?
Category	Participant
Code	ID			Responses From Participants											Coding
A	D1	I use to sell what I make here to earn money													Category
A	D2	I use to make bags and sell them.													A	Economic opportunities
A	D3	Weaving caps, sewing clothes, selling them and earning money.													B	Children's education
A	D4	Money, prayer, schooling for my children, food etc.													C	Family Ties
A	D5	I do small business here.													D	Prayer
A	D6	I am selling what I make from the training that they teach us and earning money.													E	Nothing
A	D7	I feel better because sometimes they allow us to go and look for job and cater for some of our needs.													F	A&B
A	D8	I feel better because they give us pass to go and look for job in other to solve our problems.													G	Hoping for a change of situation
A	D9	Running small scale business.
A	D10	I go out to look for job.
														ANALYSIS OF SUB QUESTION 3
														Cod Cat	Freq Cat Cod	% of Cat Cod
														A	10./10
														B	0./10
														C	0./10
														D	0./10
														E	0./10
														F	0./10
														G	0./10

## Sheet: RQ1 -CAMP2
ANALYSIS OF RESPONSES FROM THE 4TH FGD IN ST THERESA'S CATHOLIC CHURCH, JIMETA ADAMAWA STATE, 2017
GROUP: Married Women
RESEARCH QUESTION 2:How do vulnerable elderly women, single girls, married women and single mothers survive as displaced persons on camp?
SUB QUESTION 2:	2. What are the challenges you face as displaced persons?
										Coding
										Category
Category	Participant									A	Lack of adequate care
Code	ID			Responses From Participants						B	Absence of freedom
A	D1	I thank God for everything.								C	Financial lack
D	D2	The challenges are all about the children								D	Inadequate care for children
A	D3	The challenges always give me sleepless nights.								E	Family Disintegration
D	D4	The challenges are all about the problems of our children								F	Social Relation Clashes
C	D5	I give God the glory, but I do not have enough money to cater for my children’s need.								G	Lack of proper Education
D	D6	The challenge is about the children but I thank God.
D	D7	The challenges are about children and thinking
A	D8	I give God the glory for my life.
D	D9	The challenges is that I do not have the right to go out at my convenient time because I am always thinking about my children.
A	D10	I thank God but sometimes I have to think of home
			ANALYSIS OF SUB QUESTION 2
			Cod Cat	Freq Cat Cod	% of Cat Cod
			A	4./10
			B	0./10
			C	1./10
			D	5./10
			E	0./10
			F	0./10
			G	0./10

## Sheet: RQ 2-CAMP2
ANALYSIS OF RESPONSES FROM THE 4TH FGD IN ST THERESA'S CATHOLIC CHURCH, JIMETA ADAMAWA STATE, 2017
GROUP: Married Women
RESEARCH QUESTION 2:How do vulnerable elderly women, single girls, married women and single mothers survive as displaced persons on camp?
SUB QUESTION 3:3. What do you do to feel better today/while you can't go back to your lands?
Category	Participant
Code	ID			Responses From Participants						Coding
F	D1	I thank God my children go to school and I am weaving caps.								Category
A	D2	I am weaving bags and caps to sell.								A	Economic opportunities
A	D3	Making bags.								B	Children's education
A	D4	Selling bags to make money								C	Family Ties
F	D5	Selling small things and I thank God for my children.								D	Prayer
F	D6	I use to go out to look for job and I thank God my children go to school.								E	Nothing
C	D7	I thank God I am alive and I am with my children								F	A&B
A	D8	Making bags, soap and I thank God for peace of mind								G	Hoping for a change of situation
A	D9	I use to make bags and caps to sell
A	D10	I make soap to sell.
			ANALYSIS OF SUB QUESTION 3
			Cod Cat	Freq Cat Cod	% of Cat Cod
			A	6./10
			B	0./10
			C	1./10
			D	0./10
			E	0./10
			F	3./10
			G	0/10

## Sheet: RQ1-CAMP 3
ANALYSIS OF RESPONSES FROM THE 4TH FGD IN ABUJA INFORMAL IDP SETTLEMENT, 2017
GROUP: Married Women
RESEARCH QUESTION 2:How do vulnerable elderly women, single girls, married women and single mothers survive as displaced persons on camp?
SUB QUESTION 2:	2. What are the challenges you face as displaced persons?
										Coding
										Category
Category	Participant									A	Lack of adequate care
Code	ID			Responses From Participants						B	Absence of freedom
A	D1			lack of food & shelter						C	Financial lack
A	D2			no money & shelter						D	Inadequate care for children
A	D3			Nothing						E	Family Disintegration
E	D4			missing home & lack support						F	Social Relation Clashes
C	D5			lost of property &no work						G	Lack of proper Education
C	D6			Lack of money & food
E	D7			missing home, bad shelter
C	D8			lacks money & good shelter
C	D9			no business & finance
A	D10			no food,sch & shelter
			ANALYSIS OF SUB QUESTION 2
			Cod Cat	Freq Cat Cod	% of Cat Cod
			A	4./10
			B	0./10
			C	4./10
			D	0./10
			E	2./10
			F	0./10
			G	0./10

## Sheet: RQ2-CAMP3
ANALYSIS OF RESPONSES FROM THE 4TH FGD IN ABUJA INFORMAL IDP SETTLEMENT, 2017
GROUP: Married Women
RESEARCH QUESTION 2:How do vulnerable elderly women, single girls, married women and single mothers survive as displaced persons on camp?
SUB QUESTION 3:3. What do you do to feel better today/while you can't go back to your lands?
Category	Participant
Code	ID			Responses From Participants						Coding
A	D1			business						Category
A	D2			business						A	Economic opportunities
D	D3			prayers & husband's presence						B	Children's education
E	D4			nothing						C	Family Ties
E	D5			nothing						D	Prayer
E	D6			Nothing						E	Nothing
E	D7			nothing						F	A&B
E	D8			nothing						G	Hoping for a change of situation
E	D9			nothing
A	D10			Business
			ANALYSIS OF SUB QUESTION 3
			Cod Cat	Freq Cat Cod	% of Cat Cod
			A	3./10
			B	0./10
			C	0./10
			D	1./10
			E	6./10
			F	0./10
			G	0/10
