# Supplementary material for: Datasets on the challenges of forced displacement and coping strategies among displaced women in selected Internally Displaced Persons׳ (IDPs) camps in Nigeria
Source: Data Brief. 2018 Jul 27;20:152–8. doi: 10.1016/j.dib.2018.07.042 (PMC6091441; doi:10.1016/j.dib.2018.07.042)
Supplement: Supplementary file 6 — Supplementary material [file mmc6.xlsx]

## Sheet: RQ1-CAMP 1
ANALYSIS OF RESPONSES FROM THE IST FGD IN MALKOHI IDP CAMP, MALKOHI, ADAMAWA STATE, 2017
GROUP: SINGLE GIRLS
RESEARCH QUESTION 2:How do vulnerable elderly women, single girls, married women and single mothers survive as displaced persons on camp?
SUB QUESTION 2:	2. What are the challenges you face as displaced persons?
																	Coding
																	Category
Category	Participant																A	Lack of adequate care
Code	ID			Responses From Participants													B	Absence of freedom
B	A1	I face challenges like if I want to go out they will give me pass and time to come back and if I don’t come back by that I will be punish.															C	Financial lack
B	A2	Lack of freedom to go out															D	Inadequate care for children
B	A3	I face challenges because I don’t get the freedom I want.															E	Family Disintegration
C	A4	I don’t have money to buy some of my need.															F	Social Relation Clashes
F	A5	I face challenges here because I live with different people with different character but there is nothing I can do about it.															G	Lack of proper Education
B	A6	The challenge I face here is lack of opportunity to go any where I like and come back freely as I want.
A	A7	I don’t feel comfortable here
B	A8	I face challenges because the rules here is very difficult for me.
B	A9	Lack of soup and Omo etc when you want to go out there are some rules that they will give and when you break the rules you need to explain why.
A	A10	I challenges like lack of money to buy my need etc.
										ANALYSIS OF SUB QUESTION 2
										Cod Cat	Freq Cat Cod	% of Cat Cod
										A	2./10
										B	6./10
										C	1./10
										D	0./10
										E	0./10
										F	2018-01-10
										G	0/10

## Sheet: RQ2-CAMP 1
ANALYSIS OF RESPONSES FROM THE IST FGD IN MALKOHI IDP CAMP, MALKOHI, ADAMAWA STATE, 2017
GROUP: SINGLE GIRLS
GROUP: ELDERLY WOMEN
RESEARCH QUESTION 2:How do vulnerable elderly women, single girls, married women and single mothers survive as displaced persons on camp?
SUB QUESTION 3:3. What do you do to feel better today/while you can't go back to your lands?
Category	Participant
Code	ID			Responses From Participants						Coding
A	A1		Making soap to get money.							Category
A	A2		Making soup, weaving bags and sell them							A	Economic opportunities
A	A3		I am weaving cap and earning money.							B	Children's education
A	A4		Making bags and cap to go and sell.							C	Family Ties
A	A5		I make soap, caps to earn money.							D	Prayer
A	A6		I sell cap that I make and go out to look for job							E	Nothing
A	A7		Weaving caps to sell							F	A&B
A	A8		I am making bags and sell them.							G	Hoping for a change of situation
A	A9		I sew cloth to earn money.
A	A10		I have train to make bags, caps, soap etc. to earn money.
			ANALYSIS OF SUB QUESTION 3
			Cod Cat	Freq Cat Cod	% of Cat Cod
			A	10./10
			B	0./10
			C	0./10
			D	0./10
			E	0./10
			F	0./10
			G	0./10

## Sheet: RQ1- CAMP 2
ANALYSIS OF RESPONSES FROM THE 1ST FGD IN ST THERESA'S CATHOLIC CHURCH, JIMETA, ADAMAWA STATE, 2017
GROUP: SINGLE GIRLS
RESEARCH QUESTION 2:How do vulnerable elderly women, single girls, married women and single mothers survive as displaced persons on camp?
SUB QUESTION 2:	2. What are the challenges you face as displaced persons?																				Coding
																					Category
																					A	Lack of adequate care
Category	Participant																				B	Absence of freedom
Code	ID			Responses From Participants																	C	Financial lack
A	A1		...I don’t get what I want.																		D	Inadequate care for children
F	A2		As I don’t attain better school is a challenge to me																		E	Family Disintegration
C	A3		I face so many challenges here for instance now my clothes are dirty but I don’t have any money with me																		F	Social Relation Clashes
B	A4		The challenges is that i don’t have the freedom that I want here.																		G	Lack of proper Education
A	A5		I face challenges here because no one to take care of me like the way my parent do
B	A6		Lack of freedom to do anything I like.
B	A7		Lack of freedom of my own.
B	A8		I don’t have freedom to do what I want here.
A	A9		Lack of soap, detergent, cloth etc.
B	A10		I don’t get the freedom of my own.
																		ANALYSIS OF SUB QUESTION 2
																		Cod Cat	Freq Cat Cod	% of Cat Cod
																		A	3./10
																		B	5./10
																		C	1./10
																		D	0./10
																		E	0./10
																		F	1./10
																		G	0/10

## Sheet: RQ2-CAMP2
ANALYSIS OF RESPONSES FROM THE 1ST FGD IN ST THERESA'S CATHOLIC CHURCH, JIMETA, ADAMAWA STATE, 2017
GROUP: SINGLE GIRLS
GROUP: ELDERLY WOMEN
RESEARCH QUESTION 2:How do vulnerable elderly women, single girls, married women and single mothers survive as displaced persons on camp?
SUB QUESTION 3:3. What do you do to feel better today/while you can't go back to your lands?
Category	Participant
Code	ID			Responses From Participants														Coding
A	A1		I go out to look for job and I use to sell bags that I make.															Category
A	A2		I weave caps to sell															A	Economic opportunities
A	A3		I weave caps and sell them to help myself but now I don’t have the materials to move the caps.															B	Children's education
A	A4		I used to go out and look for job.															C	Family Ties
A	A5		I make bags with beads and weav caps with thread to earn money.															D	Prayer
A	A6		Weaving caps and sell.															E	Nothing
A	A7		I go out to look for job.															F	A&B
E	A8		Lack of money to buy what I like.															G	Hoping for a change of situation
A	A9		I make bags to sell and earn money.
A	A10		I weave caps and make bags with beads to sell.
			ANALYSIS OF SUB QUESTION 3
			Cod Cat	Freq Cat Cod	% of Cat Cod
			A	9./10
			B	0./10
			C	0./10
			D	0./10
			E	1./10
			F	0./10
			G	0./10

## Sheet: RQ1-CAMP 3
GROUP: SINGLE GIRLS
RESEARCH QUESTION 2:How do vulnerable elderly women, single girls, married women and single mothers survive as displaced persons on camp?
SUB QUESTION 2:	2. What are the challenges you face as displaced persons?
										Coding
										Category
Category	Participant									A	Lack of adequate care
Code	ID			Responses From Participants						B	Absence of freedom
A	A1			shelter, food & good education						C	Financial lack
A	A2			food, shelter & social life						D	Inadequate care for children
G	A3			no school, no food						E	Family Disintegration
A	A4			no food, shelter & school						F	Social Relation Clashes
C	A5			down business, no shelter						G	Lack of proper Education
A	A6			no clothing and shelter
G	A7			no good education & food
C	A8			lack of money & shelter
E	A9			no parents & food
A	A10			no challenges
			ANALYSIS OF SUB QUESTION 2
			Cod Cat	Freq Cat Cod	% of Cat Cod
			A	5./10
			B	0./10
			C	2./10
			D	0./10
			E	1./10
			F	0./10
			G	2./10

## Sheet: RQ2-CAMP3
ANALYSIS OF RESPONSES FROM IST FGD IN ABUJA INFORMAL SETTLEMENT, 2017
GROUP: SINGLE GIRLS
GROUP: ELDERLY WOMEN
RESEARCH QUESTION 2:How do vulnerable elderly women, single girls, married women and single mothers survive as displaced persons on camp?
SUB QUESTION 3:3. What do you do to feel better today/while you can't go back to your lands?
Category	Participant
Code	ID			Responses From Participants						Coding
B	A1			going to school						Category
E	A2			Nothing						A	Economic opportunities
B	A3			attending school						B	Children's education
E	A4			Nothing						C	Family Ties
B	A5			going to school						D	Prayer
B	A6			attending good sch[						E	Nothing
D	A7			praying						F	A&B
G	A8			hoping & advice						G	Hoping for a change of situation
E	A9			nothing
A	A10			Trading
			ANALYSIS OF SUB QUESTION 3
			Cod Cat	Freq Cat Cod	% of Cat Cod
			A	1./10
			B	4./10
			C	0./10
			D	1./10
			E	3./10
			F	0./10
			G	1./10
