# Supplementary material for: Datasets on the challenges of forced displacement and coping strategies among displaced women in selected Internally Displaced Persons׳ (IDPs) camps in Nigeria
Source: Data Brief. 2018 Jul 27;20:152–8. doi: 10.1016/j.dib.2018.07.042 (PMC6091441; doi:10.1016/j.dib.2018.07.042)
Supplement: Supplementary file 7 — Supplementary material [file mmc7.xlsx]

## Sheet: RQ1-CAMP1
ANALYSIS OF RESPONSES FROM 3RD FGD IN MALKOHI IDP CAMP, ADAMAWA STATE, 2017
GROUP: WIDOWS
RESEARCH QUESTION 2:How do vulnerable elderly women, single girls, married women and single mothers survive as displaced persons on camp?
SUB QUESTION 2:	2. What are the challenges you face as displaced persons?
																Coding
																Category
Category	Participant															A	Lack of adequate care
Code	ID			Responses From Participants												B	Absence of freedom
A	C1	I face many challenges here e.g. you can see that right now I want cook food in the kitchen but there is no fire-wood.														C	Financial lack
C	C2	Lack of money and other things.														D	Inadequate care for children
A	C3	I am facing challenges here because I do not have anybody that will solve all my problems.														E	Family Disintegration
C	C4	I face challenges here because I want to buy something but I do not have the money to do that.														F	Social Relation Clashes
C	C5	I face some challenges like lack of money to buy things for myself and my children.														G	Lack of proper Education
B	C6	The challenge I face here is if I go out and look for job they will give me pass and time, if I did not come back by that time, they will punish me by suspending me not to go out for a month or a week.
A	C7	The challenges faced here is that I don’t feel comfortable here.
A	C8	Lack of soup, Omo and there is no enough cloth for me and my children
A	c9	Lack of Soup and Omo to wash my children cloth and my own also.
A	c10	I don’t get the support I want
			ANALYSIS OF SUB QUESTION 2
			Cod Cat	Freq Cat Cod	% of Cat Cod
			A	6./10
			B	1./10
			C	3./10
			D	0./10
			E	0./10
			F	0./10
			G	0/10

## Sheet: RQ2-CAMP 1
ANALYSIS OF RESPONSES FROM 3RD FGD IN MALKOHI IDP CAMP, ADAMAWA STATE, 2017
GROUP: WIDOWS
GROUP: ELDERLY WOMEN
RESEARCH QUESTION 2:How do vulnerable elderly women, single girls, married women and single mothers survive as displaced persons on camp?
SUB QUESTION 3:3. What do you do to feel better today/while you can't go back to your lands?
Category	Participant
Code	ID			Responses From Participants
A	C1	I thank God because I am alive and healthy I do small businesses that makes me feel better.
E	C2	There is nothing that I will do here to make me feel comfortable because book-haram has killed my husband and kidnapped my brothers and the law makers send some of my brothers to prison.
A	C3	Making bags with different types of beads to sell.
A	C4	I am selling water here and it makes feel better.
A	C5	I do some small business and sometimes I go out to look for job.
A	C6	I go out to look for job
A	C7	I go out to look for some thing that I will get money
A	C8	Caps and bags to get money
C	c9	There is nothing here in this camp that make me to feel better but I thank God that my children are with me here															Coding
E	c10	Nothing															Category
																	A	Economic opportunities
																	B	Children's education
			ANALYSIS OF SUB QUESTION 3														C	Family Ties
			Cod Cat	Freq Cat Cod	% of Cat Cod												D	Prayer
			A	7./10													E	Nothing
			B	0./10													F	A&B
			C	1./10													G	Hoping for a change of situation
			D	0./10
			E	2./10
			F	0./10
			G	0./10

## Sheet: RQ1-CAMP2
ANALYSIS OF RESPONSES FROM 3RD FGD IN ST THERESA'S CATHOLIC CHURCH, JIMETA, ADAMAWA STATE, 2017
GROUP: WIDOWS
RESEARCH QUESTION 2:How do vulnerable elderly women, single girls, married women and single mothers survive as displaced persons on camp?
SUB QUESTION 2:	2. What are the challenges you face as displaced persons?
																					Coding
																					Category
Category	Participant																				A	Lack of adequate care
Code	ID			Responses From Participants																	B	Absence of freedom
B	C1		Lack of freedom to do what I want.																		C	Financial lack
A	C2		I do not have enough money to provide for my children’s need coupled with lack of omo and soap to wash our clothes.																		D	Inadequate care for children
A	C3		The challenges I face here is that I do not feel comfortable here.																		E	Family Disintegration
E	C4		Boko haram has separated me with my children and my husband, my house and they make me to suffer here it is a challenge to me.																		F	Social Relation Clashes
B	C5		Lack of freedom as I want.																		G	Lack of proper Education
F	C6		I face a lot of challenges here with all my colleagues coupled with exchange of words that leads to fighting.
E	C7		Thinking of my late husband, nothing unless to leave this place.
C	C8		Doing nothing.
																			Cod Cat	Freq Cat Cod	% of Cat Cod
																			A	2./8
																			B	2./8
																			C	1./8
																			D	0./8
																			E	2./8
																			F	1./8
																			G	0/10

## Sheet: RQ2-CAMP2
ANALYSIS OF RESPONSES FROM 3RD FGD IN ABUJA INFORMAL IDP SETTLEMENT, 2017
GROUP: WIDOWS
GROUP: ELDERLY WOMEN
RESEARCH QUESTION 2:How do vulnerable elderly women, single girls, married women and single mothers survive as displaced persons on camp?
Category	Participant
Code	ID			Responses From Participants						Coding
A	C1	I use to go out to look for something to do and I have a farm of my own.								Category
A	C2	I use to sell caps and bags from what I have learnt.								A	Economic opportunities
A	C3	Weaving caps to sell								B	Children's education
A	C4	I am doing business that makes me to feel better.								C	Family Ties
A	C5	I am selling pure water.								D	Prayer
A	C6	Nothing but I go out to look for job								E	Nothing
E	C7	Nothing								F	A&B
E	C8	Nothing								G	Hoping for a change of situation
			ANALYSIS OF SUB QUESTION 3
			Cod Cat	Freq Cat Cod	% of Cat Cod
			A	6./8
			B	0./8
			C	0./8
			D	0./8
			E	2./8
			F	0./8
			G	0./8

## Sheet: RQ1-CAMP3
ANALYSIS OF RESPONSES FROM 3RD FGD IN ABUJA INFORMAL IDP SETTLEMENT, 2017
GROUP: WIDOWS
RESEARCH QUESTION 2:How do vulnerable elderly women, single girls, married women and single mothers survive as displaced persons on camp?
SUB QUESTION 2:	2. What are the challenges you face as displaced persons?
										Coding
										Category
Category	Participant									A	Lack of adequate care
Code	ID			Responses From Participants						B	Absence of freedom
A	C1			lacks food, health care& money						C	Financial lack
E	C2			far from her relatives						D	Inadequate care for children
A	C3			house leakage, no food, worm entrying their body						E	Family Disintegration
A	C4			Lacks shelter & good food						F	Social Relation Clashes
A	C5			lacks food & money						G	Lack of proper Education
A	C6			lacks shelter & nobody to share her burden with
A	C7			social& emotional assistance
E	C8			seperated from her relatives
												FREQUENCY OF RANKING
										A	Lack of adequate care			7
										B	Absence of freedom			0
			ANALYSIS OF SUB QUESTION 2							C	Financial lack			2
			Cod Cat	Freq Cat Cod	% of Cat Cod					D	Inadequate care for children			0
			A	6./8						E	Family Disintegration			2
			B	0./8						F	Social Relation Clashes			0
			C	0./8						G	Lack of proper Education			0
			D	0./8
			E	2./8
			F	0./8
			G	0./8

## Sheet: RQ2-CAMP3
ANALYSIS OF RESPONSES FROM 3RD FGD IN ABUJA INFORMAL IDP SETTLEMENT, 2017
GROUP: WIDOWS
GROUP: ELDERLY WOMEN
RESEARCH QUESTION 2:How do vulnerable elderly women, single girls, married women and single mothers survive as displaced persons on camp?
SUB QUESTION 3:3. What do you do to feel better today/while you can't go back to your lands?
Category	Participant
Code	ID			Responses From Participants						Coding
E	C1			nothing						Category
A	C2			trading						A	Economic opportunities
E	C3			nothing						B	Children's education
A	C4			selling food						C	Family Ties
E	C5			nothing						D	Prayer
A	C6			Sowing						E	Nothing
G	C7			hoping for the best						F	A&B
D	C8			praying						G	Hoping for a change of situation
			ANALYSIS OF SUB QUESTION 3
			Cod Cat	Freq Cat Cod	% of Cat Cod
			A	3./8
			B	0./8
			C	0./8
			D	1./8
			E	3./8
			F	0./8
			G	1./8
